# Supplementary material for: Using eDNA to detect the distribution and density of invasive crayfish in the Honghe-Hani rice terrace World Heritage site
Source: PLoS One. 2017 May 15;12(5):e0177724. doi: 10.1371/journal.pone.0177724 (PMC5432173; doi:10.1371/journal.pone.0177724)
Supplement: S1 File — (R) [file pone.0177724.s001.R]

######################################################
#Fig. 2
par(mfrow=c(1,1))
stmodel=read.csv("standard.csv")
par(cex.axis=1)
par(mar=c(5,5,2,2))
plot(stmodel$DILUTION,stmodel$CCT,xlim=c(-9,-1),xaxt="n",xlab="Logarithm of DNA concentration (ng/uL)", ylab=" Conversion of cT value (CCT) ",col="red",pch=20,cex=1.5)
axis(side=1,c(-9, -8, -7,-6,-5,-4,-3,-2,-1),tcl=-0.2)
abline(v=-4,lwd=1,lty=2)
abline(v=-8,lwd=1,lty=2)
text(-3.3,45,labels="LOQ",cex=1,font=1)
text(-7.3,45,labels="LOD",cex=1,font=1)
######################################################
#Fig.3
par(mfrow=c(1,1))
tadata<-read.csv("tank experiment.csv")
tadata$logCCT=log10(tadata$CCT)
plot(logCCT[1:21]~dilution[1:21],data=tadata,
              col="black",pch=1,
              xaxt="n",yaxt="n",ylim=c(1.36,1.60),
              xlab="Log simulated density (no. crayfish / average paddy)", ylab="Log conversion of cT value (CCT)",
              main="Mesocosm quantification experiment")
axis(side=1, c(0,1,2,3,4,5,6), tcl=-0.2)
axis(side=2, c(1.36,1.40,1.45,1.50,1.55,1.60), tcl=-0.2)
points(logCCT[22:42]~dilution[22:42],pch=2,data=tadata)
points(logCCT[43:63]~dilution[43:63],pch=5,data=tadata)

legend("topleft", c("Bada","Duoyishu","Quanfuzhuang"),col="black",pch = c(1,2,5),bty="n",y.intersp=1.5,x.intersp=2,title.adj=1,cex=0.8)
text(1.24,1.565,labels="--- y = 1.40 + 0.02x, r^2 = 0.76",lty=2,col="black",cex=0.8)
abline(h=1.532,lwd=1,lty=2,col="red")
abline(h=1.363,lwd=1,lty=2,col="red")
text(4.0,1.55,labels="LOQ",cex=1.2,font=1)
text(4.0,1.38,labels="LOD",cex=1.2,font=1)
lm=lm(logCCT~dilution,data=tadata)
abline(lm,col="black",lty=2)
summary(lm)

##Mix model for mesocosm data. The random faxtor is village.
ntadata<-read.csv("tank experiment_analyses.csv")
install.packages("lme")
library(nlme)
ntadata <-ntadata[c(1:48),]
ntadata$logCCT=log10(ntadata$CCT)
ntadata$logdilution=log10(ntadata$dilution)
mod1 = lme(logCCT~logdilution,random= ~1|group, data=ntadata)
summary(mod1)


#########################################################
#Fig. 4
fidata<-read.csv("field experiment.csv")
par(mfrow=c(1,2))
fidata$logtrap=log10(fidata$trap)
fidata$logdensity=log10(fidata$density)
fidata$logCCT=log10(fidata$CCT)

###fig. 4A
lm1<- lm(logdensity~logCCT,data=fidata)
summary(lm1)
plot(logdensity~logCCT,data=fidata,
     col="black",pch=1,
     ylim=c(0,5),xlim=c(1.42,1.54),
     ylab="Log density (no. crayfish / average paddy)", xlab="Log conversion of cT value (CCT)")
legend("topleft", c("y= -20.10 + 15.21x, r^2= 0.445, p= 0.00057"),col="black",lty = 1,bty="n",y.intersp=0.5,title.adj=1,cex=0.8)
abline(lm1)
###fig. 4B
fidata=na.omit(fidata)
nfidata=fidata[c(-2,-3,-5,-6,-7,-9,-14),]
lm2<- lm(logdensity~logtrap,data=nfidata)
summary(lm2)
plot(logdensity~logtrap,data=fidata,
     col="black",pch=1,ylim=c(0,5),
     ylab="Log density (no. crayfish / average paddy)", xlab="Log bottle-trap index (no. crayfish / trap)")
legend("topleft", c("y= 2.84 + 1.12x, r^2= 0.22, p= 0.05"),col="black",lty = 1,bty="n",y.intersp=0.5,title.adj=1,cex=0.8)
abline(lm2)

#############################################################
