# Supplementary material for: Using eDNA to detect the distribution and density of invasive crayfish in the Honghe-Hani rice terrace World Heritage site
Source: PLoS One. 2017 May 15;12(5):e0177724. doi: 10.1371/journal.pone.0177724 (PMC5432173; doi:10.1371/journal.pone.0177724)
Supplement: S1 Table — (CSV) [file pone.0177724.s002.csv]

sample no	density	log	CT	CCT	trap.crayfish	trap.no	trap
32301	6	0.77815125	38.08	26.26	1	4	0.25
32303	8.1	0.908485019	35.7	28.01	0	4	0
32302	8.6	0.934498451	34.51	28.98	0	3	0
32804	50	1.698970004	35.13	28.47	2	3	0.67
32808	87.4	1.941511433	37.6	26.6	0	3	0
32306	93	1.968482949	37.04	27	0	3	0
32403	163	2.212187604	30.57	32.71	0	3	0
32802	176.7	2.24723655	35.2	28.41	1	5	0.2
32705	210.1	2.322426052	29.99	33.34	0	3	0
32801	432.3	2.635785236	35.22	28.4	2	3	0.67
32807	456.9	2.659821158	32.4	30.87	5	5	1
32803	474.4	2.67614468	35.16	28.44	1	3	0.33
32304	475	2.67669361	33.97	29.44	5	3	1.67
32809	555.6	2.744762237	31.05	32.2	0	3	0
32703	1123.5	3.050573077	29.15	34.3	4	3	1.33
32709	1173.9	3.069631103	32.03	31.22	2	3	0.67
32704	1217.4	3.085433297	29.97	33.37	2	3	0.67
32702	1411.8	3.149773178	31.98	31.27	13	5	2.6
32805	1512.8	3.179781516	31.35	31.9	1	3	0.33
32701	1923.1	3.284001868	29.9	33.44	5	3	1.67
32806	2000	3.301029996	31.83	31.42	2	2	1
32305			34.39	29.08	0	3	0
32401					0	3	0
32402					0	3	0
32404					0	3	0
32405					0	3	0
32406					0	3	0
32407					0	3	0
32408					0	3	0
32706			30.06	33.27	7	3	2.33
32707			34.2	29.24	1	3	0.33
32708			34.99	28.58	4	3	1.33
