# Supplementary material for: Using eDNA to detect the distribution and density of invasive crayfish in the Honghe-Hani rice terrace World Heritage site
Source: PLoS One. 2017 May 15;12(5):e0177724. doi: 10.1371/journal.pone.0177724 (PMC5432173; doi:10.1371/journal.pone.0177724)
Supplement: S3 Table — (CSV) [file pone.0177724.s004.csv]

order	CCT	dilution	group
b5	34.79471148	100000	bada
b5	34.7596382	100000	bada
b5	34.63563345	100000	bada
q5	34.07154981	100000	quanfz
q5	33.84667448	100000	quanfz
q5	33.62135625	100000	quanfz
b4	33.08519396	10000	bada
b4	33.0218264	10000	bada
b4	32.95870318	10000	bada
d5	32.2466225	100000	duoys
d5	31.97135379	100000	duoys
d5	31.9091221	100000	duoys
q4	30.44418048	10000	quanfz
b3	30.30945955	1000	bada
q4	30.27367264	10000	quanfz
b3	30.24254348	1000	bada
d4	30.2069178	10000	duoys
b3	30.17774598	1000	bada
d4	30.1431808	10000	duoys
d4	30.09238453	10000	duoys
q4	30.09238453	10000	quanfz
q2	27.98846868	100	quanfz
q2	27.82028122	100	quanfz
d3	27.81176895	1000	duoys
q3	27.5869675	1000	quanfz
d3	27.47177202	1000	duoys
d3	27.43935883	1000	duoys
d1	27.42656647	10	duoys
d2	27.23089104	100	duoys
b2	27.13188925	100	bada
q2	27.0804574	100	quanfz
b1	26.89545753	10	bada
d0	26.80821537	1	duoys
b1	26.72367849	10	bada
b2	26.71725072	100	bada
b1	26.61202355	10	bada
q3	26.60918991	1000	quanfz
q1	26.53364485	10	quanfz
d0	26.52660488	1	duoys
q0	26.10761463	1	quanfz
d1	26.05998935	10	duoys
d2	26.01592193	100	duoys
d2	26.01118502	100	duoys
q0	25.95514958	1	quanfz
q0	25.93360903	1	quanfz
d1	25.90606344	10	duoys
q3	25.7678838	1000	quanfz
q1	24.20721294	10	quanfz
b0		1	bada
b0		1	bada
b0		1	bada
b2		100	bada
b6		1000000	bada
b6		1000000	bada
b6		1000000	bada
d0		1	duoys
d6		1000000	duoys
d6		1000000	duoys
d6		1000000	duoys
q1		10	quanfz
q6		1000000	quanfz
q6		1000000	quanfz
q6		1000000	quanfz
