# Supplementary material for: Using eDNA to detect the distribution and density of invasive crayfish in the Honghe-Hani rice terrace World Heritage site
Source: PLoS One. 2017 May 15;12(5):e0177724. doi: 10.1371/journal.pone.0177724 (PMC5432173; doi:10.1371/journal.pone.0177724)
Supplement: S4 Table — (CSV) [file pone.0177724.s005.csv]

field	CCT	dilution	group
		0	bada
		0	bada
		0	bada
37.57699966	26.61202355	1	bada
37.41999817	26.72367849	1	bada
37.18099976	26.89545753	1	bada
37.42900085	26.71725072	2	bada
36.85699844	27.13188925	2	bada
		2	bada
33.13700104	30.17774598	3	bada
33.06600189	30.24254348	3	bada
32.99300003	30.30945955	3	bada
30.3409996	32.95870318	4	bada
30.28300095	33.0218264	4	bada
30.22500038	33.08519396	4	bada
28.87199974	34.63563345	5	bada
28.7689991	34.7596382	5	bada
28.73999977	34.79471148	5	bada
		6	bada
		6	bada
		6	bada
37.69800186	26.52660488	0	duoys
37.30199814	26.80821537	0	duoys
		0	duoys
38.60100174	25.90606344	1	duoys
38.3730011	26.05998935	1	duoys
36.46099854	27.42656647	1	duoys
38.44499969	26.01118502	2	duoys
38.43799973	26.01592193	2	duoys
36.72299957	27.23089104	2	duoys
36.44400024	27.43935883	3	duoys
36.40100098	27.47177202	3	duoys
35.95600128	27.81176895	3	duoys
33.23099899	30.09238453	4	duoys
33.17499924	30.1431808	4	duoys
33.10499954	30.2069178	4	duoys
31.3390007	31.9091221	5	duoys
31.27799988	31.97135379	5	duoys
31.01099968	32.2466225	5	duoys
		6	duoys
		6	duoys
		6	duoys
38.56000137	25.93360903	0	quanfz
38.52799988	25.95514958	0	quanfz
38.3030014	26.10761463	0	quanfz
41.31000137	24.20721294	1	quanfz
37.68799973	26.53364485	1	quanfz
		1	quanfz
36.92699814	27.0804574	2	quanfz
35.94499969	27.82028122	2	quanfz
35.72900009	27.98846868	2	quanfz
38.80799866	25.7678838	3	quanfz
37.58100128	26.60918991	3	quanfz
36.24900055	27.5869675	3	quanfz
33.23099899	30.09238453	4	quanfz
33.0320015	30.27367264	4	quanfz
32.84700012	30.44418048	4	quanfz
29.74300003	33.62135625	5	quanfz
29.54500008	33.84667448	5	quanfz
29.35000038	34.07154981	5	quanfz
		6	quanfz
		6	quanfz
		6	quanfz
